# Supplementary material for: Modeling the Circadian Control of the Cell Cycle and Its Consequences for Cancer Chronotherapy
Source: Biology (Basel). 2023 Apr 18;12(4):612. doi: 10.3390/biology12040612 (PMC10135823; doi:10.3390/biology12040612)
Supplement: Supplementary file 1 [file biology-12-00612-s001.zip]

Archive with 1 entries (1 files):
- biology-2294222-supplementary.pdf
